# Supplementary material for: Dopaminergic Signalling Enhances IL-2 Production and Strengthens Anti-Tumour Response Exerted by Cytotoxic T Lymphocytes in a Melanoma Mouse Model
Source: Cells. 2022 Nov 9;11(22):3536. doi: 10.3390/cells11223536 (PMC9688276; doi:10.3390/cells11223536)
Supplement: Supplementary file 1 [file cells-11-03536-s001.zip]

Archive with 1 entries (1 files):
- cells-1887591-supplementary.pdf
